# Supplementary material for: Effects of Foliar-Applied Mixed Mineral Fertilizers and Organic Biostimulants on the Growth and Hybrid Seed Production of a Male-Sterile Inbred Maize Line
Source: Plants (Basel). 2023 Jul 31;12(15):2837. doi: 10.3390/plants12152837 (PMC10421008; doi:10.3390/plants12152837)
Supplement: Supplementary file 1 [file plants-12-02837-s001.zip]

Archive with 1 entries (1 files):
- plants-2448209-supplementary.pdf
